# Supplementary material for: 9,10-Dihydr­oxy-4,4-dimethyl-5,8-dihydro­anthracen-1(4H)-one
Source: Acta Crystallogr Sect E Struct Rep Online. 2008 Jun 21;64(Pt 7):o1316. doi: 10.1107/S1600536808010891 (PMC2961891; doi:10.1107/S1600536808010891)
Supplement: Supplementary file 2 [file e-64-o1316-Isup2.hkl]

# 
# h,k,l, Fc-squared, Fo-squared, sigma(Fo-squared) and status flag 
# 
data_I
_shelx_title ' Pnma in Pnma' 
_shelx_refln_list_code          4 
_shelx_F_calc_maximum      312.26 
_exptl_crystal_F_000       544.00 
_reflns_d_resolution_high  0.8404 
 
loop_ 
 _symmetry_equiv_pos_as_xyz 
 'x, y, z' 
 '-x+1/2, -y, z+1/2' 
 '-x, y+1/2, -z' 
 'x+1/2, -y+1/2, -z+1/2' 
 '-x, -y, -z' 
 'x-1/2, y, -z-1/2' 
 'x, -y-1/2, z' 
 '-x-1/2, y-1/2, z-1/2' 
 
_cell_length_a     8.5944 
_cell_length_b     7.6024 
_cell_length_c    19.2949 
_cell_angle_alpha  90.000 
_cell_angle_beta   90.000 
_cell_angle_gamma  90.000 
 
_shelx_F_squared_multiplier     1.000 
 
loop_ 
 _refln_index_h 
 _refln_index_k 
 _refln_index_l 
 _refln_F_squared_calc 
 _refln_F_squared_meas 
 _refln_F_squared_sigma 
 _refln_observed_status 
   2   0   0      416.49      441.23     22.07 o 
   4   0   0     1277.42     1392.55     83.53 o 
   6   0   0      273.05      241.30     11.17 o 
   8   0   0       65.09       63.45      8.07 o 
  10   0   0       48.02       41.49      7.94 o 
   2   1   0     3116.68     3109.08     20.24 o 
   4   1   0      651.77      730.62     30.12 o 
   6   1   0      167.10      178.64      6.47 o 
   8   1   0       79.69       71.45      5.86 o 
  10   1   0      123.18      147.67      8.59 o 
   0   2   0    97504.47    79107.88   4392.11 o 
   2   2   0     1547.33     1532.86     10.34 o 
   4   2   0        4.84        2.22      1.16 o 
   6   2   0     1053.85     1085.13     18.80 o 
   8   2   0      368.79      392.44     11.83 o 
   2   3   0     1227.41     1158.44     15.80 o 
   4   3   0      490.60      477.79      7.10 o 
   6   3   0      124.60      118.01      5.51 o 
   8   3   0       42.12       48.63      5.33 o 
   0   4   0    26019.14    28069.78    582.56 o 
   2   4   0      286.62      268.57      5.41 o 
   4   4   0        0.88        0.08      1.92 o 
   6   4   0      808.36      831.53     17.58 o 
   8   4   0      305.64      322.01     21.86 o 
   2   5   0      441.09      427.72      8.66 o 
   4   5   0      123.36      123.04      6.40 o 
   6   5   0       84.69       91.23      6.15 o 
   8   5   0       19.57       21.34      5.96 o 
   0   6   0     9990.63    10778.32    125.95 o 
   2   6   0       31.33       30.47      4.32 o 
   4   6   0      121.51      113.63      6.38 o 
   6   6   0      170.37      187.70     10.15 o 
   2   7   0       53.83       55.03      5.37 o 
   4   7   0       35.55       42.59      6.37 o 
   6   7   0       60.75       44.18      7.63 o 
   0   8   0     2246.24     2209.04     41.31 o 
   2   8   0       19.17       16.29      4.41 o 
   4   8   0        0.46        3.25      3.06 o 
   1   0   1     1731.72     1793.53     64.88 o 
   2   0   1        2.62        5.64      1.08 o 
   3   0   1     1813.28     1842.40     65.78 o 
   4   0   1        3.09        8.32      1.22 o 
   5   0   1      167.58      162.15      5.14 o 
   6   0   1       18.50       27.00      3.66 o 
   7   0   1      154.88      158.16      7.41 o 
   8   0   1      127.85      115.16      6.90 o 
   9   0   1       72.30       70.91      6.35 o 
  10   0   1       12.94        9.71      3.37 o 
   0   1   1       54.55       72.94      1.66 o 
   1   1   1     3977.96     4033.23     22.86 o 
   2   1   1      250.39      240.33      2.96 o 
   3   1   1       15.35       17.37      1.10 o 
   4   1   1      204.49      217.87      4.26 o 
   5   1   1        0.43        1.33      0.93 o 
   6   1   1       74.08       65.23      3.16 o 
   7   1   1     4466.24     4924.41     55.62 o 
   8   1   1      152.05      147.18      5.29 o 
   9   1   1        3.31        1.26      1.67 o 
  10   1   1        7.30        5.86      2.31 o 
   1   2   1     1159.84     1239.85     13.09 o 
   2   2   1       50.23       52.73      1.57 o 
   3   2   1      929.82      893.58      7.31 o 
   4   2   1        2.64        1.56      0.90 o 
   5   2   1      147.49      140.52      3.53 o 
   6   2   1        1.22        0.40      1.41 o 
   7   2   1      117.08      120.05      4.65 o 
   8   2   1      122.75      130.23      5.04 o 
   9   2   1       54.47       52.95      4.43 o 
   0   3   1     1207.01     1215.83     12.43 o 
   1   3   1      390.07      433.92      6.83 o 
   2   3   1      611.68      611.01      6.02 o 
   3   3   1      233.54      225.99      3.39 o 
   4   3   1      160.57      151.01      3.29 o 
   5   3   1       30.49       25.95      2.15 o 
   6   3   1       47.32       40.14      2.69 o 
   7   3   1     3861.56     4400.52     51.10 o 
   8   3   1        0.74       -0.11      1.65 o 
   9   3   1        5.24        5.99      1.96 o 
   1   4   1      421.58      456.38      7.83 o 
   2   4   1       85.28       86.07      2.37 o 
   3   4   1      259.44      252.39      3.98 o 
   4   4   1        0.04       -0.01      1.24 o 
   5   4   1       44.93       43.43      2.66 o 
   6   4   1        2.10        3.17      1.55 o 
   7   4   1       75.46       79.15      4.29 o 
   8   4   1       91.96       91.34      5.76 o 
   9   4   1       19.83       21.32      4.69 o 
   0   5   1        4.08        2.79      1.31 o 
   1   5   1      557.36      578.88      6.40 o 
   2   5   1       15.51       15.11      1.71 o 
   3   5   1        3.02        3.58      1.47 o 
   4   5   1        9.54        7.66      1.93 o 
   5   5   1        4.67        3.54      1.62 o 
   6   5   1       29.73       27.24      3.14 o 
   7   5   1     1696.00     2037.64     36.37 o 
   8   5   1       55.36       60.38      6.47 o 
   1   6   1      102.52       96.96      4.30 o 
   2   6   1       10.88        8.69      2.29 o 
   3   6   1       47.50       47.23      3.34 o 
   4   6   1        0.70        0.83      1.50 o 
   5   6   1       19.27       21.89      3.46 o 
   6   6   1        1.35        2.17      1.76 o 
   7   6   1       34.24       36.38      4.08 o 
   0   7   1        0.05        0.04      2.46 o 
   1   7   1      315.14      299.03      7.28 o 
   2   7   1       14.75       12.81      2.48 o 
   3   7   1        0.09       -0.07      1.78 o 
   4   7   1        4.81        4.97      2.29 o 
   5   7   1        1.60        2.26      1.98 o 
   6   7   1       20.34       20.17      3.91 o 
   1   8   1       35.41       31.92      3.48 o 
   2   8   1        6.74        9.14      2.43 o 
   3   8   1       14.30       14.29      3.40 o 
   4   8   1        0.07        0.08      2.10 o 
   0   9   1       66.25       66.32      6.79 o 
   0   0   2    10098.85    10639.23     87.43 o 
   1   0   2       59.41       53.31      1.26 o 
   2   0   2      864.84      798.79     23.06 o 
   3   0   2       69.20       62.54      2.12 o 
   4   0   2       25.16       30.80      2.94 o 
   5   0   2      681.13      711.96     24.74 o 
   6   0   2        5.54        5.65      2.46 o 
   7   0   2        7.83        9.73      3.11 o 
   8   0   2      316.53      337.24     10.96 o 
   9   0   2       24.59       27.88      4.38 o 
  10   0   2        3.80        7.40      3.66 o 
   1   1   2     1663.81     1633.33     11.58 o 
   2   1   2      581.61      552.18      7.46 o 
   3   1   2        0.03        0.58      0.65 o 
   4   1   2       91.69      106.80      2.76 o 
   5   1   2      275.12      270.86      4.96 o 
   6   1   2        0.86        2.03      1.50 o 
   7   1   2      870.37      882.22     11.39 o 
   8   1   2      125.11      123.04      4.91 o 
   9   1   2      108.86      126.95      5.39 o 
  10   1   2        1.74        4.45      2.26 o 
   0   2   2    15019.38    15629.13    303.39 o 
   1   2   2     2187.77     2255.40     27.02 o 
   2   2   2      173.86      188.17      2.83 o 
   3   2   2      540.33      551.79      6.64 o 
   4   2   2      396.79      397.01      4.74 o 
   5   2   2       29.79       24.89      1.85 o 
   6   2   2      132.64      129.09      3.86 o 
   7   2   2       41.22       41.72      3.29 o 
   8   2   2       93.97      103.99      4.78 o 
   9   2   2      127.70      143.46      6.13 o 
   1   3   2      655.51      695.97      9.59 o 
   2   3   2      276.63      275.96      3.44 o 
   3   3   2       56.68       60.38      1.99 o 
   4   3   2       45.48       39.62      2.04 o 
   5   3   2      134.16      116.57      3.56 o 
   6   3   2        0.51        0.13      1.42 o 
   7   3   2      630.88      674.36     14.19 o 
   8   3   2       82.05       85.63      4.92 o 
   9   3   2       79.57       87.49      5.37 o 
   0   4   2     4200.53     4674.39    106.01 o 
   1   4   2      399.10      413.90      6.37 o 
   2   4   2       58.83       53.13      2.02 o 
   3   4   2      145.57      133.19      2.98 o 
   4   4   2      120.76      110.64      3.21 o 
   5   4   2        0.42        0.21      1.41 o 
   6   4   2       48.12       44.34      3.11 o 
   7   4   2       16.05       19.23      2.81 o 
   8   4   2       61.29       68.05      5.18 o 
   9   4   2       83.98       96.42      7.02 o 
   1   5   2      143.06      150.36      3.83 o 
   2   5   2       40.62       44.05      2.31 o 
   3   5   2        2.15        3.51      1.41 o 
   4   5   2       21.07       17.72      2.26 o 
   5   5   2       39.34       37.03      3.41 o 
   6   5   2        0.92        2.13      1.74 o 
   7   5   2      335.36      376.81      9.18 o 
   8   5   2       41.18       51.17      5.29 o 
   0   6   2      568.33      575.17     12.87 o 
   1   6   2        0.15        0.27      1.82 o 
   2   6   2       33.98       36.81      2.90 o 
   3   6   2       22.03       17.22      2.47 o 
   4   6   2        1.29        1.07      1.77 o 
   5   6   2       57.85       56.68      4.57 o 
   6   6   2       10.20       11.03      2.57 o 
   7   6   2       21.84       25.71      3.83 o 
   1   7   2       75.34       64.12      4.05 o 
   2   7   2        8.27        7.69      2.15 o 
   3   7   2        0.13        0.55      2.05 o 
   4   7   2       22.96       18.81      3.40 o 
   5   7   2       20.29       18.64      3.38 o 
   6   7   2        3.81        1.94      2.39 o 
   0   8   2      354.74      348.07     11.95 o 
   1   8   2       49.58       44.77      3.84 o 
   2   8   2        0.99       -0.22      1.90 o 
   3   8   2        2.42        5.15      2.59 o 
   4   8   2       10.76       11.38      2.81 o 
   1   0   3       52.55       45.56      1.42 o 
   2   0   3      330.12      330.24      7.37 o 
   3   0   3     1309.21     1485.67     34.11 o 
   4   0   3        0.10        0.04      0.95 o 
   5   0   3      190.11      241.30     10.06 o 
   6   0   3       10.55       10.19      2.37 o 
   7   0   3       35.11       30.56      4.26 o 
   8   0   3        0.28        1.62      2.39 o 
   9   0   3       10.10        9.59      3.16 o 
  10   0   3       70.88       83.73      8.65 o 
   0   1   3       87.36       92.08      1.89 o 
   1   1   3     2461.17     2503.51     25.46 o 
   2   1   3      632.95      651.84      7.80 o 
   3   1   3     1572.20     1635.30     28.74 o 
   4   1   3      254.83      258.19      3.75 o 
   5   1   3       11.41        7.37      1.16 o 
   6   1   3        1.12       -0.32      1.36 o 
   7   1   3      145.60      144.82      5.03 o 
   8   1   3       17.76       15.16      2.40 o 
   9   1   3       61.75       58.73      4.56 o 
  10   1   3       64.00       85.47      5.67 o 
   1   2   3        6.88        5.11      0.85 o 
   2   2   3      156.14      147.74      2.28 o 
   3   2   3      797.07      899.25     12.05 o 
   4   2   3        1.95        1.10      0.91 o 
   5   2   3       94.60       94.16      2.85 o 
   6   2   3        2.87        2.63      1.42 o 
   7   2   3       34.51       35.69      2.93 o 
   8   2   3        1.22       -0.82      1.66 o 
   9   2   3        6.03        5.79      2.14 o 
   0   3   3      367.36      427.63     11.37 o 
   1   3   3      145.13      130.77      2.53 o 
   2   3   3      498.69      531.82      6.32 o 
   3   3   3       16.20       19.69      1.33 o 
   4   3   3       20.71       23.74      1.79 o 
   5   3   3      203.93      186.17      4.38 o 
   6   3   3        7.20        6.64      1.76 o 
   7   3   3        6.51        6.55      1.89 o 
   8   3   3       27.09       25.02      3.19 o 
   9   3   3        4.08        3.58      1.85 o 
   1   4   3        3.68        2.63      0.97 o 
   2   4   3       33.72       33.54      1.85 o 
   3   4   3      408.69      460.13      5.67 o 
   4   4   3        2.58        2.98      1.35 o 
   5   4   3       86.43       76.28      3.54 o 
   6   4   3        0.40       -0.62      1.60 o 
   7   4   3       10.54       12.31      2.22 o 
   8   4   3        3.49        2.42      2.00 o 
   9   4   3        4.35        5.31      2.16 o 
   0   5   3       15.80       13.04      2.08 o 
   1   5   3      129.25      132.88      3.73 o 
   2   5   3       49.25       48.24      2.63 o 
   3   5   3      244.87      248.89      5.07 o 
   4   5   3       59.95       61.22      3.34 o 
   5   5   3        0.25        1.21      1.67 o 
   6   5   3        0.07        0.94      1.53 o 
   7   5   3       48.69       52.14      4.33 o 
   8   5   3        5.55        6.98      2.13 o 
   1   6   3       12.06       11.40      2.14 o 
   2   6   3       13.87       13.31      2.20 o 
   3   6   3      142.22      139.44      6.23 o 
   4   6   3        0.83       -0.88      1.73 o 
   5   6   3       32.91       26.32      3.52 o 
   6   6   3        0.59       -0.73      1.78 o 
   7   6   3        3.02        5.81      2.07 o 
   0   7   3        0.01       -0.08      2.34 o 
   1   7   3       49.73       54.02      3.79 o 
   2   7   3       18.10       16.52      2.89 o 
   3   7   3       70.24       70.45      5.68 o 
   4   7   3       41.36       39.57      4.54 o 
   5   7   3        0.01       -1.66      1.66 o 
   6   7   3        0.05        1.47      1.96 o 
   1   8   3        4.37        4.40      2.21 o 
   2   8   3        4.53        3.00      2.25 o 
   3   8   3       87.36       84.51      6.52 o 
   4   8   3        0.02        3.10      1.98 o 
   0   0   4     2386.22     2442.21     14.93 o 
   1   0   4      768.22      836.33     16.05 o 
   2   0   4      246.44      271.13      6.19 o 
   3   0   4     3620.09     3897.10    104.01 o 
   4   0   4      319.29      334.93     10.12 o 
   5   0   4      202.61      183.10      5.50 o 
   6   0   4       50.23       37.15      3.44 o 
   7   0   4      491.94      497.13     12.32 o 
   8   0   4        2.48        3.35      2.49 o 
   9   0   4      142.18      139.31      9.58 o 
  10   0   4       55.62       77.59      8.58 o 
   1   1   4     2827.86     2888.29     34.40 o 
   2   1   4       13.34       12.79      0.87 o 
   3   1   4      639.62      645.03      9.47 o 
   4   1   4     3869.20     4658.13     77.29 o 
   5   1   4        4.93        2.96      1.13 o 
   6   1   4       13.96       12.56      1.88 o 
   7   1   4       37.77       35.71      3.11 o 
   8   1   4        6.46        5.05      2.03 o 
   9   1   4      114.78      107.73      5.80 o 
  10   1   4      150.53      214.95     10.49 o 
   0   2   4      289.75      298.96      5.84 o 
   1   2   4      936.07      882.36      7.74 o 
   2   2   4      564.73      586.48      7.40 o 
   3   2   4      175.03      159.72      3.09 o 
   4   2   4      304.68      315.99      5.05 o 
   5   2   4       28.08       28.58      1.94 o 
   6   2   4       78.11       72.32      3.21 o 
   7   2   4       56.52       53.95      3.65 o 
   8   2   4        0.70        0.77      1.79 o 
   9   2   4        9.40       10.71      2.51 o 
   1   3   4     1866.92     1830.52     12.63 o 
   2   3   4       30.31       36.13      1.70 o 
   3   3   4      195.01      192.15      3.16 o 
   4   3   4     2284.67     2656.16     23.54 o 
   5   3   4        2.41        0.87      1.32 o 
   6   3   4        8.64        9.59      2.00 o 
   7   3   4       18.91       16.18      2.48 o 
   8   3   4        5.89        8.23      2.30 o 
   9   3   4       75.36       69.20      5.42 o 
   0   4   4      132.33      146.52      4.82 o 
   1   4   4      155.12      144.09      3.43 o 
   2   4   4      122.33      118.75      2.97 o 
   3   4   4       22.30       16.50      1.64 o 
   4   4   4       91.37       90.29      3.26 o 
   5   4   4       15.22       10.23      2.19 o 
   6   4   4       47.36       48.48      3.54 o 
   7   4   4       17.76       17.26      2.77 o 
   8   4   4        0.15        2.57      1.91 o 
   1   5   4      425.03      382.71      5.96 o 
   2   5   4        4.19        4.65      1.48 o 
   3   5   4       91.21       89.72      3.62 o 
   4   5   4      876.08      940.92     14.60 o 
   5   5   4        1.24        1.54      1.63 o 
   6   5   4        1.35        0.34      1.55 o 
   7   5   4        6.72        3.75      1.87 o 
   8   5   4        2.60        2.29      1.83 o 
   0   6   4       79.59       80.81      4.36 o 
   1   6   4       46.64       50.85      3.01 o 
   2   6   4        5.32        6.92      1.88 o 
   3   6   4      161.77      164.83      5.84 o 
   4   6   4        6.05        5.73      2.13 o 
   5   6   4       56.02       58.70      4.80 o 
   6   6   4        5.50        7.19      2.22 o 
   7   6   4       97.10      114.65      6.27 o 
   1   7   4       72.47       69.97      4.53 o 
   2   7   4        8.83        8.53      2.67 o 
   3   7   4       15.75       14.03      3.03 o 
   4   7   4      359.93      374.64     11.21 o 
   5   7   4        0.22       -0.32      1.72 o 
   6   7   4        0.10        0.74      1.74 o 
   0   8   4        7.00        9.08      4.07 o 
   1   8   4       16.61       20.77      3.21 o 
   2   8   4        4.09        4.00      2.27 o 
   3   8   4        0.01        0.95      2.16 o 
   4   8   4        4.69        6.30      2.47 o 
   1   0   5        0.05       -0.26      0.87 o 
   2   0   5        0.75       -0.26      0.87 o 
   3   0   5     4422.03     5118.78    127.56 o 
   4   0   5      266.52      301.41      7.81 o 
   5   0   5      302.81      341.71      9.37 o 
   6   0   5      324.16      339.60     13.18 o 
   7   0   5        1.69        0.54      2.31 o 
   8   0   5       30.75       21.72      4.45 o 
   9   0   5       39.93       49.64      6.83 o 
   0   1   5       88.64       93.58      2.31 o 
   1   1   5      625.58      596.22      5.09 o 
   2   1   5       13.91       13.23      0.82 o 
   3   1   5      816.22      956.22     19.43 o 
   4   1   5      107.39      111.99      2.66 o 
   5   1   5       93.54       80.67      2.66 o 
   6   1   5       12.42       11.43      2.01 o 
   7   1   5       34.24       33.69      3.38 o 
   8   1   5       21.60       19.42      2.87 o 
   9   1   5        0.41        0.63      1.87 o 
   1   2   5        5.03        3.53      0.65 o 
   2   2   5       12.08       13.48      0.96 o 
   3   2   5     3107.70     3669.08     47.00 o 
   4   2   5      203.13      212.79      3.82 o 
   5   2   5      196.66      189.18      3.93 o 
   6   2   5      156.55      152.65      4.93 o 
   7   2   5        1.61        1.90      1.56 o 
   8   2   5       22.32       18.10      2.87 o 
   9   2   5       36.90       43.19      4.13 o 
   0   3   5      872.73      850.28     12.13 o 
   1   3   5      155.13      176.61      2.89 o 
   2   3   5      249.72      255.52      3.27 o 
   3   3   5     1344.92     1474.21     18.32 o 
   4   3   5      364.16      366.36      6.85 o 
   5   3   5      361.55      349.83      8.89 o 
   6   3   5      116.92      111.62      4.20 o 
   7   3   5       17.10       15.42      2.53 o 
   8   3   5        5.56        4.75      1.92 o 
   9   3   5       35.18       37.06      4.25 o 
   1   4   5       11.35        9.06      1.14 o 
   2   4   5       25.09       28.61      1.86 o 
   3   4   5     1343.99     1473.06     12.02 o 
   4   4   5       48.37       51.28      3.00 o 
   5   4   5       75.66       71.67      3.86 o 
   6   4   5       62.21       65.93      4.00 o 
   7   4   5        0.80        0.37      1.73 o 
   8   4   5       10.68        9.94      2.16 o 
   0   5   5       18.93       21.01      2.61 o 
   1   5   5       50.83       46.69      2.63 o 
   2   5   5        0.86        1.03      1.41 o 
   3   5   5       98.91       97.87      4.20 o 
   4   5   5       15.10       19.46      2.63 o 
   5   5   5       10.31        8.90      2.06 o 
   6   5   5        0.54        1.37      1.59 o 
   7   5   5        8.54       10.63      2.24 o 
   8   5   5        9.62       13.61      2.59 o 
   1   6   5        3.34        5.40      1.78 o 
   2   6   5        2.19       -0.12      1.58 o 
   3   6   5      545.64      577.79      9.61 o 
   4   6   5       35.96       34.10      3.81 o 
   5   6   5       13.15        8.27      2.50 o 
   6   6   5       17.30       19.03      3.15 o 
   7   6   5        0.38       -0.08      1.70 o 
   0   7   5        0.59        1.64      2.46 o 
   1   7   5       33.17       29.86      3.38 o 
   2   7   5        1.17        0.83      2.05 o 
   3   7   5       22.98       21.60      3.16 o 
   4   7   5        0.00        0.71      1.82 o 
   5   7   5        0.39        0.00      1.63 o 
   6   7   5        0.04        0.93      1.72 o 
   1   8   5        0.26        0.59      2.17 o 
   2   8   5        3.39        3.97      2.32 o 
   3   8   5      201.87      202.82      8.68 o 
   4   8   5       11.31       10.90      2.77 o 
   0   0   6     1274.19     1450.07     11.00 o 
   1   0   6      138.48      130.20      2.85 o 
   2   0   6     3143.43     3220.39     91.58 o 
   3   0   6       44.58       43.96      2.31 o 
   4   0   6      834.22      868.06     19.74 o 
   5   0   6       79.74       82.38      4.17 o 
   6   0   6       41.52       31.29      3.26 o 
   7   0   6       29.23       20.99      4.48 o 
   8   0   6      282.98      273.30     11.90 o 
   9   0   6        0.61        2.57      2.91 o 
   1   1   6        0.01        0.04      0.66 o 
   2   1   6      524.70      470.41      5.55 o 
   3   1   6      190.03      178.48      3.35 o 
   4   1   6     1586.36     1870.27     27.81 o 
   5   1   6       40.23       45.77      2.27 o 
   6   1   6       13.44        9.07      1.95 o 
   7   1   6        1.77        1.44      1.65 o 
   8   1   6        2.38        3.31      1.87 o 
   9   1   6       18.78       19.39      3.28 o 
   0   2   6      367.99      330.52      4.52 o 
   1   2   6      503.44      518.06      4.95 o 
   2   2   6      104.18      100.76      2.31 o 
   3   2   6      247.67      233.54      4.57 o 
   4   2   6       73.45       72.25      2.44 o 
   5   2   6        0.22        1.00      1.34 o 
   6   2   6      313.30      310.29      6.80 o 
   7   2   6       78.73       76.61      4.06 o 
   8   2   6       34.08       29.96      3.43 o 
   9   2   6        4.67        7.32      2.47 o 
   1   3   6        4.33        3.51      0.89 o 
   2   3   6      305.87      303.97      5.32 o 
   3   3   6      127.29      128.95      2.71 o 
   4   3   6      826.67      917.83     14.79 o 
   5   3   6       14.40       17.08      2.18 o 
   6   3   6       16.86       16.39      2.51 o 
   7   3   6        4.07        2.57      1.80 o 
   8   3   6        0.88       -0.02      1.54 o 
   9   3   6       11.34       10.26      2.74 o 
   0   4   6       78.80       74.17      3.87 o 
   1   4   6      220.23      230.25      4.76 o 
   2   4   6       25.83       22.63      1.72 o 
   3   4   6       82.06       75.29      3.25 o 
   4   4   6       40.66       43.10      2.88 o 
   5   4   6        0.17        0.12      1.63 o 
   6   4   6      192.60      194.94      5.88 o 
   7   4   6       35.31       39.52      3.85 o 
   8   4   6        8.78       11.88      2.35 o 
   1   5   6        0.03        1.15      1.31 o 
   2   5   6       26.47       22.86      2.42 o 
   3   5   6       70.72       70.32      3.78 o 
   4   5   6      383.92      416.33      8.06 o 
   5   5   6        5.57        6.09      2.06 o 
   6   5   6        4.04        1.78      1.80 o 
   7   5   6        4.70        4.09      1.92 o 
   8   5   6        0.72        0.33      1.55 o 
   0   6   6       58.92       50.39      3.78 o 
   1   6   6        6.59        4.88      1.81 o 
   2   6   6      129.90      134.23      4.57 o 
   3   6   6        1.09        1.87      1.71 o 
   4   6   6      136.88      134.89      5.98 o 
   5   6   6       21.30       23.53      3.48 o 
   6   6   6        1.77        3.01      1.99 o 
   7   6   6        1.12        0.95      1.72 o 
   1   7   6        0.85        2.93      1.99 o 
   2   7   6        4.22        5.10      2.10 o 
   3   7   6       25.68       22.56      3.20 o 
   4   7   6      108.73      114.94      6.20 o 
   5   7   6        2.19        3.20      1.90 o 
   0   8   6        4.37       10.20      4.12 o 
   1   8   6       16.43       18.50      3.52 o 
   2   8   6        1.59        0.63      2.20 o 
   3   8   6        0.77        0.10      1.98 o 
   1   0   7      308.10      340.88      4.73 o 
   2   0   7       96.24      102.41      2.98 o 
   3   0   7       70.18       81.38      2.96 o 
   4   0   7       70.21       75.80      3.10 o 
   5   0   7      241.32      236.16      6.87 o 
   6   0   7        9.87       12.06      2.57 o 
   7   0   7       50.85       40.06      5.49 o 
   8   0   7      230.81      208.84     10.65 o 
   9   0   7       14.73       21.93      4.63 o 
   0   1   7     2026.14     2132.14     10.97 o 
   1   1   7      222.79      265.44      3.36 o 
   2   1   7       85.86       85.86      2.18 o 
   3   1   7      129.74      140.33      3.71 o 
   4   1   7      826.04      920.31     12.53 o 
   5   1   7       48.75       49.15      2.58 o 
   6   1   7      242.80      225.04      5.41 o 
   7   1   7       93.29       68.29      3.92 o 
   8   1   7       87.06       85.46      5.49 o 
   9   1   7       43.60       49.27      4.82 o 
   1   2   7      147.41      150.01      2.58 o 
   2   2   7       13.64        9.88      1.14 o 
   3   2   7       39.42       40.60      1.55 o 
   4   2   7       41.63       47.51      2.45 o 
   5   2   7      137.69      140.88      3.92 o 
   6   2   7       14.38       16.17      2.44 o 
   7   2   7       51.87       46.41      3.46 o 
   8   2   7      191.90      189.46      6.70 o 
   9   2   7        9.40       13.89      3.47 o 
   0   3   7       40.99       30.74      1.91 o 
   1   3   7      161.13      152.36      2.85 o 
   2   3   7      310.12      317.06      4.19 o 
   3   3   7       37.08       36.01      2.06 o 
   4   3   7       13.87       18.32      2.10 o 
   5   3   7       30.86       27.15      2.57 o 
   6   3   7        0.13       -1.00      1.52 o 
   7   3   7       58.32       48.42      4.01 o 
   8   3   7        1.10       -0.81      1.80 o 
   9   3   7       38.12       45.45      5.15 o 
   1   4   7       28.63       25.32      1.84 o 
   2   4   7        2.43        3.07      1.47 o 
   3   4   7        4.62        3.53      1.55 o 
   4   4   7       28.03       28.29      2.57 o 
   5   4   7       72.49       71.33      4.02 o 
   6   4   7        5.47        4.19      1.83 o 
   7   4   7       31.98       32.92      3.55 o 
   8   4   7      123.05      120.34      5.83 o 
   0   5   7      314.61      311.01      7.35 o 
   1   5   7       43.28       42.35      2.74 o 
   2   5   7        4.43        1.14      1.60 o 
   3   5   7       11.50       12.54      2.39 o 
   4   5   7      144.30      143.25      5.13 o 
   5   5   7        4.93        3.86      1.97 o 
   6   5   7       58.19       67.35      4.71 o 
   7   5   7       47.83       51.81      4.85 o 
   1   6   7        3.25        3.64      1.79 o 
   2   6   7        0.58       -0.91      1.42 o 
   3   6   7        8.08        6.44      2.01 o 
   4   6   7        9.26        5.39      2.12 o 
   5   6   7       17.10       17.57      2.87 o 
   6   6   7        1.07        1.66      1.79 o 
   0   7   7       71.49       75.91      5.50 o 
   1   7   7       13.62       11.71      2.41 o 
   2   7   7        3.62        3.67      2.12 o 
   3   7   7        5.54        6.51      2.21 o 
   4   7   7       61.11       57.19      5.02 o 
   5   7   7        0.04        0.11      1.65 o 
   1   8   7        1.17        2.20      2.04 o 
   2   8   7        2.55       -0.34      2.24 o 
   3   8   7        2.40        3.18      2.32 o 
   0   0   8    12523.18    13799.16     54.48 o 
   1   0   8      115.61      111.23      2.98 o 
   2   0   8      136.57      144.28      7.00 o 
   3   0   8      369.73      377.63     11.07 o 
   4   0   8      181.87      153.91      4.00 o 
   5   0   8      233.27      242.56      6.75 o 
   6   0   8       22.03       10.41      3.08 o 
   7   0   8      102.20       81.46      7.16 o 
   8   0   8       28.05       10.61      3.64 o 
   9   0   8        6.17        5.36      3.03 o 
   1   1   8     1426.61     1666.65      7.99 o 
   2   1   8      186.09      149.54      2.90 o 
   3   1   8       31.58       30.39      1.44 o 
   4   1   8      191.32      190.02      3.99 o 
   5   1   8        4.26        6.05      1.70 o 
   6   1   8        1.31        0.47      1.47 o 
   7   1   8       34.02       41.98      3.67 o 
   8   1   8       24.13       22.07      3.38 o 
   9   1   8        8.51       10.69      2.80 o 
   0   2   8     3865.74     4153.32     31.20 o 
   1   2   8      844.92      862.17      9.02 o 
   2   2   8      847.94      863.85     11.35 o 
   3   2   8       20.07       18.51      1.60 o 
   4   2   8       11.21        9.41      1.59 o 
   5   2   8      393.26      414.52      6.73 o 
   6   2   8      233.66      203.36      5.72 o 
   7   2   8      203.79      192.23      5.89 o 
   8   2   8      155.90      142.91      7.17 o 
   9   2   8        2.88        4.23      2.35 o 
   1   3   8      903.91      986.05     12.51 o 
   2   3   8      151.81      124.65      3.29 o 
   3   3   8        0.24        0.01      1.12 o 
   4   3   8      137.59      134.84      4.13 o 
   5   3   8        0.84       -0.15      1.52 o 
   6   3   8        2.49        1.25      1.69 o 
   7   3   8       16.66       19.04      2.78 o 
   8   3   8       20.40       20.49      2.97 o 
   0   4   8     1311.52     1324.45     23.11 o 
   1   4   8      167.40      158.80      4.17 o 
   2   4   8      268.49      278.48      5.57 o 
   3   4   8       14.49       13.83      2.27 o 
   4   4   8       10.08        7.18      1.90 o 
   5   4   8      192.15      193.60      5.36 o 
   6   4   8      166.60      163.20      5.57 o 
   7   4   8      118.29      118.01      5.57 o 
   8   4   8      104.20      101.10      5.68 o 
   1   5   8      259.49      261.76      5.83 o 
   2   5   8       71.46       72.70      3.65 o 
   3   5   8        6.63        8.86      2.18 o 
   4   5   8       45.29       40.84      3.38 o 
   5   5   8        0.65        0.25      1.77 o 
   6   5   8        3.51        3.81      2.00 o 
   7   5   8        2.60        2.72      1.88 o 
   0   6   8     1087.58     1167.46     32.60 o 
   1   6   8        0.04       -0.30      1.60 o 
   2   6   8        1.88        0.06      1.59 o 
   3   6   8       54.93       49.20      3.72 o 
   4   6   8       29.69       31.82      3.32 o 
   5   6   8       12.17       11.29      2.57 o 
   6   6   8       10.09        7.69      2.21 o 
   1   7   8       80.24       81.39      4.21 o 
   2   7   8       14.94       19.58      3.37 o 
   3   7   8        1.53        1.97      1.96 o 
   4   7   8       12.63        7.04      2.52 o 
   5   7   8        0.42       -0.49      1.76 o 
   0   8   8      220.59      201.62     11.40 o 
   1   8   8        5.96        7.09      2.85 o 
   2   8   8       11.95       12.70      3.49 o 
   3   8   8        1.62        0.64      2.00 o 
   1   0   9        0.96        2.67      1.14 o 
   2   0   9      277.15      230.45      4.58 o 
   3   0   9      440.95      444.04     16.42 o 
   4   0   9       19.25       15.39      1.97 o 
   5   0   9        5.50        7.85      2.69 o 
   6   0   9       94.83       83.92      5.87 o 
   7   0   9        6.86       10.19      3.54 o 
   8   0   9      105.36       92.88      8.31 o 
   9   0   9        7.97        6.59      3.44 o 
   0   1   9     3306.74     3810.82     16.59 o 
   1   1   9     1930.56     2221.26     12.98 o 
   2   1   9      302.76      292.40      5.59 o 
   3   1   9        0.29       -0.09      0.93 o 
   4   1   9       81.24       74.77      2.89 o 
   5   1   9      133.47      131.95      4.17 o 
   6   1   9        1.28        3.11      1.69 o 
   7   1   9      676.72      604.77     11.44 o 
   8   1   9        1.32        2.15      1.94 o 
   9   1   9       12.53       10.19      2.60 o 
   1   2   9        1.38        2.03      0.78 o 
   2   2   9      226.39      211.51      3.65 o 
   3   2   9      270.40      267.63      5.91 o 
   4   2   9       17.65       15.63      1.84 o 
   5   2   9        2.76        3.74      1.59 o 
   6   2   9       68.25       64.21      3.56 o 
   7   2   9        4.34        5.28      2.26 o 
   8   2   9       82.07       74.15      5.99 o 
   9   2   9        8.45        7.68      2.49 o 
   0   3   9     2371.63     2620.92     31.92 o 
   1   3   9      167.89      178.65      3.62 o 
   2   3   9      515.15      522.14      6.48 o 
   3   3   9      194.57      178.10      4.55 o 
   4   3   9        1.72        0.21      1.49 o 
   5   3   9        0.08       -1.05      1.50 o 
   6   3   9       29.06       32.22      3.34 o 
   7   3   9     1019.29     1001.61     21.66 o 
   8   3   9       17.33       22.48      3.37 o 
   1   4   9        6.76        6.97      1.68 o 
   2   4   9       92.64       91.12      3.64 o 
   3   4   9      109.37      107.36      4.35 o 
   4   4   9        3.17        1.64      1.81 o 
   5   4   9        5.70        6.37      1.76 o 
   6   4   9       47.91       47.17      3.70 o 
   7   4   9        0.51       -0.30      1.51 o 
   8   4   9       36.01       38.99      3.85 o 
   0   5   9      497.78      505.24     10.96 o 
   1   5   9      425.35      431.21      8.06 o 
   2   5   9       51.79       45.25      3.13 o 
   3   5   9        0.25        0.79      1.71 o 
   4   5   9       21.27       26.53      2.97 o 
   5   5   9       48.70       48.35      4.12 o 
   6   5   9        3.57        4.17      1.93 o 
   7   5   9      322.00      329.58     10.01 o 
   1   6   9        2.64        1.96      1.78 o 
   2   6   9       29.09       26.86      3.22 o 
   3   6   9       28.79       23.11      2.92 o 
   4   6   9        2.10        2.76      1.84 o 
   5   6   9        0.60        0.98      1.79 o 
   6   6   9       21.28       22.56      3.10 o 
   0   7   9      158.71      159.65      8.87 o 
   1   7   9      201.25      203.19      6.08 o 
   2   7   9        8.72        9.24      2.46 o 
   3   7   9        1.62        2.41      1.98 o 
   4   7   9       11.58       11.70      2.86 o 
   5   7   9       14.07       13.93      2.54 o 
   1   8   9        3.09        2.35      2.55 o 
   2   8   9        4.76        5.24      2.93 o 
   0   0  10     3864.54     4730.46     32.89 o 
   1   0  10      732.91      681.93     11.26 o 
   2   0  10        0.97        0.58      1.14 o 
   3   0  10       46.20       38.58      2.58 o 
   4   0  10        2.70        4.84      2.06 o 
   5   0  10      757.58      773.40     18.50 o 
   6   0  10      263.31      224.02      8.66 o 
   7   0  10      491.65      488.49     13.51 o 
   8   0  10       40.62       36.84      5.83 o 
   9   0  10       52.27       62.11      7.42 o 
   1   1  10      125.76      132.93      2.33 o 
   2   1  10       36.57       40.44      1.93 o 
   3   1  10      122.30      111.78      2.95 o 
   4   1  10        5.31        3.20      1.44 o 
   5   1  10       96.47       91.51      4.02 o 
   6   1  10       36.96       27.26      2.67 o 
   7   1  10      337.68      338.00      9.42 o 
   8   1  10       14.34        9.44      2.49 o 
   9   1  10       10.47       17.95      3.12 o 
   0   2  10     2109.80     2476.49     24.12 o 
   1   2  10        5.54        4.76      1.02 o 
   2   2  10        5.66        5.27      1.19 o 
   3   2  10      152.68      130.71      3.32 o 
   4   2  10        4.52        5.12      1.57 o 
   5   2  10       96.09       99.37      3.70 o 
   6   2  10      191.56      172.36      5.92 o 
   7   2  10      118.94      103.88      5.70 o 
   8   2  10       32.75       30.80      4.15 o 
   1   3  10       36.52       33.16      2.24 o 
   2   3  10       41.45       35.67      2.30 o 
   3   3  10       23.42       16.94      2.10 o 
   4   3  10       14.30       10.84      2.02 o 
   5   3  10       57.18       56.19      3.43 o 
   6   3  10       22.92       22.52      2.95 o 
   7   3  10      236.68      237.29      8.13 o 
   8   3  10        9.66        7.10      2.31 o 
   0   4  10     1091.93     1240.38     15.98 o 
   1   4  10        9.28       10.86      1.84 o 
   2   4  10        0.30       -0.57      1.50 o 
   3   4  10       71.17       66.87      3.83 o 
   4   4  10        2.64        5.62      1.90 o 
   5   4  10       16.90       17.89      2.58 o 
   6   4  10      118.02      115.11      4.95 o 
   7   4  10       74.17       75.24      5.04 o 
   8   4  10       26.50       20.65      3.37 o 
   1   5  10        8.57        7.45      2.15 o 
   2   5  10        9.02        7.74      1.98 o 
   3   5  10       15.12       15.56      2.52 o 
   4   5  10        3.98        4.55      1.90 o 
   5   5  10       18.52       17.71      2.84 o 
   6   5  10       10.20       11.34      2.45 o 
   7   5  10      130.67      131.67      6.70 o 
   0   6  10      438.35      443.76     11.70 o 
   1   6  10       34.69       35.52      2.95 o 
   2   6  10        0.92        2.77      1.95 o 
   3   6  10       23.29       22.61      3.12 o 
   4   6  10        0.12        0.27      1.71 o 
   5   6  10       85.09      104.88      5.71 o 
   6   6  10       63.65       67.86      5.05 o 
   1   7  10        0.06        1.12      1.57 o 
   2   7  10        5.95        5.02      2.17 o 
   3   7  10        4.70        6.48      2.19 o 
   4   7  10        1.46        0.54      1.94 o 
   0   8  10      177.54      170.82     10.62 o 
   1   8  10       23.07       22.03      4.24 o 
   1   0  11       17.08       24.73      2.13 o 
   2   0  11       62.35       60.81      2.87 o 
   3   0  11        0.32        0.00      1.77 o 
   4   0  11      183.46      180.58      6.06 o 
   5   0  11       48.72       48.16      4.80 o 
   6   0  11        0.01        0.16      2.08 o 
   7   0  11       50.42       53.30      5.39 o 
   8   0  11        1.94        5.58      2.99 o 
   0   1  11      249.34      266.24      5.07 o 
   1   1  11       15.09       15.60      1.39 o 
   2   1  11       15.79       13.55      1.54 o 
   3   1  11      134.05      117.13      3.22 o 
   4   1  11      327.04      314.71      6.02 o 
   5   1  11        5.14        5.49      1.89 o 
   6   1  11        1.09        0.79      1.46 o 
   7   1  11      218.88      188.60      6.53 o 
   8   1  11        0.29        0.84      1.64 o 
   1   2  11       23.55       25.97      1.61 o 
   2   2  11       25.29       22.44      1.82 o 
   3   2  11        1.37        1.51      1.21 o 
   4   2  11      110.41      104.22      3.91 o 
   5   2  11       53.56       49.55      3.49 o 
   6   2  11        0.07        1.70      1.62 o 
   7   2  11       48.59       45.39      4.43 o 
   8   2  11        1.09        1.65      1.65 o 
   0   3  11      361.02      368.18      8.57 o 
   1   3  11      219.38      211.98      4.81 o 
   2   3  11      100.30       96.41      3.33 o 
   3   3  11       14.46       12.17      2.02 o 
   4   3  11      396.62      381.18      7.12 o 
   5   3  11      158.18      150.59      4.78 o 
   6   3  11       22.79       20.93      3.18 o 
   7   3  11       21.42       14.77      2.87 o 
   8   3  11        6.14       10.54      2.55 o 
   1   4  11       28.14       23.95      2.71 o 
   2   4  11        4.05        1.81      1.62 o 
   3   4  11        1.59        2.26      1.80 o 
   4   4  11       55.79       51.87      3.65 o 
   5   4  11       38.91       35.13      3.33 o 
   6   4  11        0.60        0.76      1.76 o 
   7   4  11       27.85       31.92      4.24 o 
   0   5  11       35.25       41.41      4.44 o 
   1   5  11        0.09       -1.14      1.57 o 
   2   5  11        0.39        0.03      1.86 o 
   3   5  11       43.88       46.26      3.58 o 
   4   5  11      112.66      124.10      5.11 o 
   5   5  11        1.33        1.97      1.91 o 
   6   5  11        0.42        0.68      1.67 o 
   1   6  11       14.87       12.39      2.19 o 
   2   6  11        7.24        6.32      2.35 o 
   3   6  11        3.94        3.89      2.09 o 
   4   6  11       13.58       12.98      2.74 o 
   5   6  11       23.34       21.41      3.00 o 
   0   7  11       18.51       15.50      3.35 o 
   1   7  11        0.71        0.96      1.79 o 
   2   7  11        7.66        5.75      2.10 o 
   3   7  11       19.06       21.65      3.30 o 
   4   7  11       52.87       59.00      5.31 o 
   0   0  12     1210.72     1328.84     15.27 o 
   1   0  12       20.12       18.27      1.78 o 
   2   0  12       43.27       37.06      3.23 o 
   3   0  12      149.47      152.16      5.74 o 
   4   0  12      304.05      310.68      9.44 o 
   5   0  12       76.97       65.16      5.35 o 
   6   0  12       16.42       13.76      3.28 o 
   7   0  12       32.86       30.10      4.33 o 
   8   0  12        5.01        8.09      3.07 o 
   1   1  12        0.91        2.29      1.02 o 
   2   1  12       61.66       56.56      2.41 o 
   3   1  12      291.73      297.12      5.35 o 
   4   1  12     2055.02     2227.68     39.34 o 
   5   1  12       15.81       13.38      2.31 o 
   6   1  12       59.85       56.69      3.55 o 
   7   1  12       61.64       55.97      4.30 o 
   8   1  12        5.45        3.43      1.96 o 
   0   2  12       73.34       62.96      3.50 o 
   1   2  12      123.26      102.82      2.83 o 
   2   2  12      487.71      486.84      6.20 o 
   3   2  12      426.11      414.52      8.04 o 
   4   2  12       27.67       29.87      2.89 o 
   5   2  12        1.58        0.37      1.69 o 
   6   2  12       23.24       18.94      2.84 o 
   7   2  12        0.57       -0.08      1.88 o 
   8   2  12       16.59       17.59      2.95 o 
   1   3  12        0.16        0.72      1.59 o 
   2   3  12       64.45       68.02      3.29 o 
   3   3  12      219.74      215.30      5.39 o 
   4   3  12     1490.11     1574.14     20.88 o 
   5   3  12        6.02        7.16      1.77 o 
   6   3  12       32.08       31.42      3.85 o 
   7   3  12       39.82       35.74      4.06 o 
   8   3  12        6.68        4.43      1.99 o 
   0   4  12       30.93       22.50      3.52 o 
   1   4  12       63.80       62.52      3.78 o 
   2   4  12      203.76      204.71      5.87 o 
   3   4  12      278.89      296.71      7.03 o 
   4   4  12       24.00       23.57      2.85 o 
   5   4  12        7.05        4.51      1.92 o 
   6   4  12       19.13       15.38      2.87 o 
   7   4  12        1.38        5.63      2.39 o 
   1   5  12        0.13       -0.50      1.45 o 
   2   5  12       30.09       28.35      3.33 o 
   3   5  12      102.28      109.30      5.41 o 
   4   5  12      744.35      812.13     13.18 o 
   5   5  12        0.67        1.39      1.68 o 
   6   5  12       18.40       17.97      2.89 o 
   0   6  12      116.21      112.34      6.38 o 
   1   6  12        2.65        5.64      1.91 o 
   2   6  12        0.53       -0.25      1.89 o 
   3   6  12       23.02       19.45      3.17 o 
   4   6  12       99.13      105.43      5.93 o 
   5   6  12       70.30       73.56      5.71 o 
   1   7  12        0.46        0.76      1.85 o 
   2   7  12       27.43       18.64      3.12 o 
   3   7  12       42.03       49.60      4.50 o 
   1   0  13       17.43       11.49      2.08 o 
   2   0  13       88.38       84.40      5.81 o 
   3   0  13     3227.66     3463.07    153.59 o 
   4   0  13     1608.11     1709.44     41.23 o 
   5   0  13       28.01       28.22      4.22 o 
   6   0  13       16.13       17.03      4.26 o 
   7   0  13        0.71        0.98      2.11 o 
   8   0  13        4.70        6.00      2.87 o 
   0   1  13       31.66       39.28      3.05 o 
   1   1  13       23.78       28.13      1.76 o 
   2   1  13       31.09       28.05      2.24 o 
   3   1  13       97.01       94.79      3.53 o 
   4   1  13     1019.58     1074.80     16.04 o 
   5   1  13       36.71       31.91      3.10 o 
   6   1  13        4.38        3.34      1.65 o 
   7   1  13       89.53       97.82      5.81 o 
   8   1  13       43.55       44.15      4.89 o 
   1   2  13        8.29        5.94      1.73 o 
   2   2  13       82.99       86.86      3.28 o 
   3   2  13     2668.23     2819.35     33.25 o 
   4   2  13     1263.11     1331.05     24.97 o 
   5   2  13       20.81       25.12      3.07 o 
   6   2  13       16.61       16.06      2.71 o 
   7   2  13        0.31        1.84      1.94 o 
   8   2  13        1.97        5.10      1.81 o 
   0   3  13      438.44      474.88     10.40 o 
   1   3  13       29.72       29.74      2.88 o 
   2   3  13      130.39      125.91      4.71 o 
   3   3  13      104.61      104.39      4.46 o 
   4   3  13      153.08      165.68      5.43 o 
   5   3  13       49.11       54.75      3.86 o 
   6   3  13       62.72       61.93      4.52 o 
   7   3  13       42.60       49.96      4.76 o 
   1   4  13        1.87        1.50      1.61 o 
   2   4  13       38.55       41.01      3.39 o 
   3   4  13     1720.07     1854.58     18.89 o 
   4   4  13      718.85      778.43     13.41 o 
   5   4  13       27.23       26.23      3.06 o 
   6   4  13       13.60       15.41      3.39 o 
   7   4  13        0.55        3.15      2.08 o 
   0   5  13        5.44        5.97      2.45 o 
   1   5  13        4.41        2.13      1.65 o 
   2   5  13        0.54       -0.41      1.84 o 
   3   5  13       29.24       30.69      3.66 o 
   4   5  13      282.29      322.57      8.87 o 
   5   5  13        9.50       10.85      2.31 o 
   6   5  13        2.29        2.91      2.17 o 
   1   6  13        2.03        1.79      1.62 o 
   2   6  13        6.42        4.94      2.24 o 
   3   6  13      855.38      949.75     15.29 o 
   4   6  13      358.30      410.02     10.44 o 
   5   6  13       18.75       13.93      3.60 o 
   0   7  13        0.18       -0.68      2.20 o 
   1   7  13        0.29        0.86      1.88 o 
   2   7  13        0.60        0.79      1.76 o 
   0   0  14        0.03       -2.52      2.59 o 
   1   0  14       68.70       74.85      5.00 o 
   2   0  14      381.04      373.20     15.78 o 
   3   0  14      505.29      503.33     19.08 o 
   4   0  14      359.47      324.68      9.93 o 
   5   0  14       16.76       16.76      3.42 o 
   6   0  14       70.00       71.43      6.15 o 
   7   0  14       40.39       37.18      5.02 o 
   8   0  14       49.19       45.92      6.47 o 
   1   1  14        4.61        2.82      1.26 o 
   2   1  14        4.57        5.45      1.56 o 
   3   1  14     1540.62     1684.51     29.67 o 
   4   1  14     1972.42     2159.35     28.83 o 
   5   1  14       76.22       72.15      4.17 o 
   6   1  14        3.27        5.02      1.80 o 
   7   1  14        2.58        1.18      1.40 o 
   8   1  14        2.87        5.30      2.20 o 
   0   2  14      255.70      242.14      7.53 o 
   1   2  14        0.43        0.15      1.38 o 
   2   2  14        2.41        2.15      1.67 o 
   3   2  14      651.99      691.17     12.35 o 
   4   2  14       25.62       22.93      2.73 o 
   5   2  14       42.45       37.60      3.65 o 
   6   2  14        4.33        4.46      1.94 o 
   7   2  14       11.01       13.21      2.76 o 
   1   3  14        0.26        1.14      1.59 o 
   2   3  14       12.30        9.01      2.25 o 
   3   3  14     1058.74     1138.82     14.41 o 
   4   3  14     1430.87     1555.32     23.94 o 
   5   3  14       48.17       47.26      4.02 o 
   6   3  14        4.71        4.00      2.10 o 
   7   3  14        1.12        0.93      2.01 o 
   0   4  14      153.49      153.87      6.81 o 
   1   4  14        2.93        2.81      1.72 o 
   2   4  14        1.59        2.45      1.95 o 
   3   4  14      337.14      348.55      8.63 o 
   4   4  14       11.52       10.76      2.59 o 
   5   4  14       20.01       18.34      3.04 o 
   6   4  14        3.69        6.52      2.57 o 
   1   5  14        0.17       -0.51      1.48 o 
   2   5  14       19.49       15.07      2.78 o 
   3   5  14      670.53      746.40     13.12 o 
   4   5  14      811.55      900.74     16.96 o 
   5   5  14       11.49       12.23      2.52 o 
   0   6  14        2.66        1.76      2.75 o 
   1   6  14       17.41       17.13      2.71 o 
   2   6  14       47.29       52.69      4.58 o 
   3   6  14       90.35      102.94      6.00 o 
   4   6  14       84.80       89.65      5.84 o 
   1   7  14        0.39        0.07      1.84 o 
   1   0  15      127.46      134.51      5.02 o 
   2   0  15       11.49       12.91      2.80 o 
   3   0  15      855.41      928.12     36.48 o 
   4   0  15      718.40      787.96     25.86 o 
   5   0  15       35.36       39.81      4.79 o 
   6   0  15        1.24        0.18      2.11 o 
   7   0  15       16.74       17.96      3.42 o 
   0   1  15        7.17        4.12      1.95 o 
   1   1  15       27.25       26.99      2.25 o 
   2   1  15       80.38       89.94      3.36 o 
   3   1  15       17.17       17.73      2.24 o 
   4   1  15       29.75       27.24      2.67 o 
   5   1  15       20.59       19.43      3.13 o 
   6   1  15       10.43        7.53      2.14 o 
   7   1  15        5.37        5.31      1.76 o 
   1   2  15       87.92       93.98      3.98 o 
   2   2  15        5.03        5.20      2.02 o 
   3   2  15      687.49      719.27     11.39 o 
   4   2  15      631.29      688.08     12.76 o 
   5   2  15       27.16       29.46      3.40 o 
   6   2  15        0.79        0.37      1.74 o 
   7   2  15       15.27       18.63      3.45 o 
   0   3  15       46.94       42.29      4.52 o 
   1   3  15       42.06       45.56      3.31 o 
   2   3  15      287.21      292.66      7.48 o 
   3   3  15      134.15      130.97      5.99 o 
   4   3  15       13.68       12.13      2.88 o 
   5   3  15       97.31      100.16      5.82 o 
   6   3  15       15.41       15.88      3.00 o 
   1   4  15       32.97       36.55      3.22 o 
   2   4  15        1.23        2.03      1.87 o 
   3   4  15      408.42      420.89      9.67 o 
   4   4  15      387.46      425.70     13.22 o 
   5   4  15       12.88       14.69      2.90 o 
   6   4  15        2.71        0.68      2.10 o 
   0   5  15        5.70        4.92      2.77 o 
   1   5  15       13.69       14.39      2.39 o 
   2   5  15       19.48       19.27      3.15 o 
   3   5  15        3.35        2.64      2.10 o 
   4   5  15       18.84       17.39      3.09 o 
   5   5  15        0.25       -1.82      1.82 o 
   1   6  15        9.62        9.99      2.35 o 
   2   6  15        0.00        0.68      1.71 o 
   3   6  15      218.13      234.83      8.20 o 
   0   0  16      121.66      125.89      9.33 o 
   1   0  16       20.87       28.03      3.57 o 
   2   0  16       12.09       12.30      2.35 o 
   3   0  16      479.44      506.58     17.09 o 
   4   0  16      125.79      129.88      7.06 o 
   5   0  16       24.73       24.53      4.09 o 
   6   0  16       12.09       12.99      3.37 o 
   7   0  16      216.49      262.84     10.82 o 
   1   1  16        2.37        1.01      1.42 o 
   2   1  16       41.51       39.14      2.81 o 
   3   1  16        0.30       -1.11      1.11 o 
   4   1  16       11.46       11.36      2.35 o 
   5   1  16        8.77       10.03      2.35 o 
   6   1  16       24.36       27.70      3.23 o 
   7   1  16       14.18       14.56      2.43 o 
   0   2  16      177.91      154.77      6.49 o 
   1   2  16      112.70      103.96      4.56 o 
   2   2  16       31.81       31.91      3.30 o 
   3   2  16       45.91       42.82      3.78 o 
   4   2  16      208.15      207.70      6.22 o 
   5   2  16       31.52       31.90      3.54 o 
   6   2  16        0.04        1.68      1.62 o 
   1   3  16        1.88        2.16      1.57 o 
   2   3  16       46.33       44.16      3.82 o 
   3   3  16        1.60        0.29      1.85 o 
   4   3  16        7.66        6.64      2.42 o 
   5   3  16        4.85        6.27      2.63 o 
   6   3  16       14.91       15.32      3.00 o 
   0   4  16      154.54      154.88      7.16 o 
   1   4  16       70.25       66.89      4.03 o 
   2   4  16       15.97       18.40      3.04 o 
   3   4  16       18.26       18.47      3.38 o 
   4   4  16      142.46      148.18      6.94 o 
   5   4  16       23.02       22.39      3.30 o 
   1   5  16        5.14        6.38      2.06 o 
   2   5  16       19.48       15.82      2.60 o 
   3   5  16        2.90        1.63      1.99 o 
   4   5  16        7.29        8.39      2.81 o 
   0   6  16       30.16       29.43      4.44 o 
   1   6  16        3.83        6.16      2.08 o 
   2   6  16        1.51        1.85      1.95 o 
   1   0  17        3.24        3.41      2.17 o 
   2   0  17        2.04        4.52      2.19 o 
   3   0  17        9.98        7.55      2.73 o 
   4   0  17       17.01       20.94      3.82 o 
   5   0  17       21.04       25.34      4.18 o 
   6   0  17        2.11        6.76      2.85 o 
   0   1  17      340.16      264.92      9.22 o 
   1   1  17        0.61        4.00      1.72 o 
   2   1  17        2.08        0.94      1.46 o 
   3   1  17       17.30       14.37      2.57 o 
   4   1  17        0.10        0.33      1.55 o 
   5   1  17      206.76      229.21      7.36 o 
   6   1  17        1.10        0.23      1.47 o 
   1   2  17        1.12        2.45      1.65 o 
   2   2  17        1.42        2.78      2.06 o 
   3   2  17        8.80        9.28      2.55 o 
   4   2  17       11.55       15.09      2.89 o 
   5   2  17       23.23       20.53      2.97 o 
   6   2  17        2.31        0.15      1.56 o 
   0   3  17      309.39      296.66      9.39 o 
   1   3  17      187.53      180.97      5.92 o 
   2   3  17        0.01       -1.72      1.72 o 
   3   3  17       63.97       57.75      4.85 o 
   4   3  17        1.56       -0.59      1.90 o 
   5   3  17        7.43       10.54      2.94 o 
   1   4  17        0.01        1.05      1.62 o 
   2   4  17        1.68        2.73      1.93 o 
   3   4  17        8.13        7.51      2.73 o 
   4   4  17        3.21        4.60      2.66 o 
   5   4  17       13.01       16.70      3.21 o 
   0   5  17      120.77      129.21      9.00 o 
   1   5  17        4.98        4.73      2.09 o 
   2   5  17        2.18        2.49      1.92 o 
   3   5  17        7.42        6.69      2.49 o 
   1   6  17        0.30        1.55      2.16 o 
   0   0  18      299.53      227.66     12.68 o 
   1   0  18      113.97       92.31      5.62 o 
   2   0  18        6.29        7.45      2.60 o 
   3   0  18        6.48        2.93      2.81 o 
   4   0  18       37.16       36.15      4.70 o 
   5   0  18      230.28      240.38     10.31 o 
   6   0  18       15.68       23.26      4.44 o 
   1   1  18       28.50       21.65      2.77 o 
   2   1  18       98.64      107.82      4.85 o 
   3   1  18        7.06        3.34      1.98 o 
   4   1  18        0.58        2.72      2.03 o 
   5   1  18        0.04        1.99      1.85 o 
   6   1  18        0.02       -1.16      1.46 o 
   0   2  18      608.09      583.24     16.98 o 
   1   2  18        0.02        0.64      1.81 o 
   2   2  18       90.20      105.53      4.92 o 
   3   2  18       51.49       49.25      4.56 o 
   4   2  18        0.04       -1.11      2.12 o 
   5   2  18       30.85       29.45      4.04 o 
   1   3  18       19.99       17.41      2.66 o 
   2   3  18       67.58       71.31      4.89 o 
   3   3  18        4.38        3.16      2.16 o 
   4   3  18        2.76        2.10      2.02 o 
   5   3  18        0.01       -0.55      2.16 o 
   0   4  18      363.47      365.05     11.02 o 
   1   4  18        0.07        0.76      1.59 o 
   2   4  18       45.45       52.50      4.54 o 
   3   4  18       37.79       38.37      4.56 o 
   4   4  18        0.00       -0.91      2.24 o 
   1   5  18       13.87       12.20      2.49 o 
   2   5  18       24.29       30.03      3.77 o 
   1   0  19        1.37        0.31      2.37 o 
   2   0  19      128.09      129.30      6.42 o 
   3   0  19        6.27       10.04      2.65 o 
   4   0  19        1.66        2.81      3.68 o 
   5   0  19        5.78       10.62      3.48 o 
   0   1  19      742.11      646.80     17.90 o 
   1   1  19        0.05       -0.95      1.83 o 
   2   1  19       39.66       40.28      3.59 o 
   3   1  19        0.05       -0.48      1.85 o 
   4   1  19       27.16       29.20      3.72 o 
   5   1  19        2.48        3.66      2.16 o 
   1   2  19        0.43        1.21      1.84 o 
   2   2  19       91.80       92.42      5.32 o 
   3   2  19        6.91        8.27      2.43 o 
   4   2  19        1.54        4.97      2.51 o 
   5   2  19        4.10        1.55      2.31 o 
   0   3  19      191.35      163.23      9.74 o 
   1   3  19       23.07       26.77      3.35 o 
   2   3  19      213.40      223.78      7.49 o 
   3   3  19       22.92       22.75      3.44 o 
   4   3  19       14.79       14.17      3.09 o 
   1   4  19        0.01        0.15      1.45 o 
   2   4  19       49.62       53.31      4.63 o 
   3   4  19        7.83        7.11      2.69 o 
   0   5  19      320.32      330.60     12.43 o 
   1   5  19        1.79       -2.13      2.13 o 
   0   0  20      442.92      461.23     21.21 o 
   1   0  20        8.68        9.18      3.16 o 
   2   0  20       13.81       11.44      3.50 o 
   3   0  20        1.35        1.84      3.52 o 
   4   0  20      281.40      307.77     16.53 o 
   5   0  20       13.45       13.76      5.10 o 
   1   1  20        3.55        4.05      2.13 o 
   2   1  20        7.07        3.08      2.07 o 
   3   1  20       18.68       17.15      2.83 o 
   4   1  20        3.88        4.14      2.42 o 
   0   2  20       59.67       47.21      6.49 o 
   1   2  20        7.63        4.54      2.22 o 
   2   2  20       52.54       59.65      5.01 o 
   3   2  20        3.10        2.74      1.89 o 
   4   2  20       38.71       53.92      5.44 o 
   1   3  20        2.96        4.29      2.00 o 
   2   3  20        4.55        2.79      1.82 o 
   3   3  20        9.03        7.64      2.23 o 
   0   4  20       21.25       18.64      4.41 o 
   1   4  20        9.93        9.57      2.29 o 
   2   4  20       38.68       37.12      3.96 o 
   1   0  21       10.59       14.52      3.58 o 
   2   0  21        0.46       -0.57      2.87 o 
   3   0  21       75.35       82.74     10.22 o 
   4   0  21       97.09      129.85     11.32 o 
   0   1  21        0.70       -0.33      2.93 o 
   1   1  21        0.35       -0.55      2.00 o 
   2   1  21        3.05        2.40      1.90 o 
   3   1  21       41.66       52.56      5.50 o 
   1   2  21        6.59        8.02      2.46 o 
   2   2  21        0.35        2.29      1.83 o 
   3   2  21       71.62       87.69      6.08 o 
   0   3  21       97.65       96.70      8.81 o 
   1   3  21       17.35       15.73      2.87 o 
   2   3  21       54.33       59.07      5.23 o 
   0   0  22        6.38       14.72      8.66 o 
   1   0  22       20.52       20.72      4.90 o 
   2   0  22        8.13        5.39      3.88 o 
   1   1  22       14.98       12.75      3.05 o 
   2   1  22       24.72       31.98      3.96 o 
   0   2  22       64.14       76.16      8.33 o 
   1   2  22        9.28        9.89      2.81 o 
                                                 
